# Supplementary material for: Assessment of Public Stigma Towards People with Mental Health Problems
Source: Nurs Rep. 2026 Apr 9;16(4):126. doi: 10.3390/nursrep16040126 (PMC13119059; doi:10.3390/nursrep16040126)
Supplement: Supplementary file 1 [file nursrep-16-00126-s001.zip]

Archive with 1 entries (1 files):
- nursrep-4213593-supplementary.pdf
